# Supplementary material for: Study on the Antifungal Activity of Gallic Acid and Its Azole Derivatives against Fusarium graminearum
Source: Molecules. 2024 Apr 26;29(9):1996. doi: 10.3390/molecules29091996 (PMC11085095; doi:10.3390/molecules29091996)
Supplement: Supplementary file 1 [file molecules-29-01996-s001.zip]

Archive with 1 entries (1 files):
- molecules-2988001-supplementary.pdf
